# Supplementary material for: Resilience of Loin Meat Microbiota and of Resistance Genes to a Chlortetracycline Treatment in Weaned Piglets
Source: Antibiotics (Basel). 2024 Oct 21;13(10):997. doi: 10.3390/antibiotics13100997 (PMC11504350; doi:10.3390/antibiotics13100997)
Supplement: Supplementary file 1 [file antibiotics-13-00997-s001.zip]

Archive with 7 entries (6 files):
- Supplementary_files/
- Supplementary_files/Supplementary_Table_1.pdf
- __MACOSX/Supplementary_files/._Supplementary_Table_1.pdf
- Supplementary_files/Supplementary_Figure_1.pdf
- __MACOSX/Supplementary_files/._Supplementary_Figure_1.pdf
- Supplementary_files/Supplementary_Table_2.xlsx
- __MACOSX/Supplementary_files/._Supplementary_Table_2.xlsx
