# Supplementary material for: Resilience of Loin Meat Microbiota and of Resistance Genes to a Chlortetracycline Treatment in Weaned Piglets
Source: Antibiotics (Basel). 2024 Oct 21;13(10):997. doi: 10.3390/antibiotics13100997 (PMC11504350; doi:10.3390/antibiotics13100997)
Supplement: Supplementary file 1 [file antibiotics-13-00997-s001.zip › Supplementary_files/Supplementary_Table_2.xlsx]

## Sheet: Sheet1
Table S2. Number of sequencing reads retained at different stages of bioinformatics processing
Sample	Initial number of reads	Number of reads after deduplication	Number of reads after filtration	Number of reads after decontamination
PL1_AS_C	44430720	40878462	40228477	613663
PL1_AS_M	51252011	47204117	46393871	719727
PL1_LS_C	47793425	43963463	43173883	710125
PL1_LS_M	48557716	44788875	43978763	709939
PL2_AS_C	49507703	45590102	44828581	737852
PL2_AS_M	58809294	54094829	53138424	936896
PL2_LS_C	38258465	35174865	34567088	603359
PL2_LS_M	39301578	36163390	35602333	588174
PL3_AS_C	47175570	43389803	42607850	681109
PL3_AS_M	42950364	39533400	38815036	647228
PL3_LS_C	41067972	37700408	37093090	605592
PL3_LS_M	41076597	37638172	37002851	622378
PL4_AS_C	46196173	42513150	41758650	567369
PL4_AS_M	43598072	40153671	39538715	562576
PL4_LS_C	33284008	30664249	30109720	491407
PL4_LS_M	48204881	44041853	43266692	718971
PL5_AS_C	47581292	43887261	43101534	665776
PL5_AS_M	45662334	42109906	41321525	600284
PL5_LS_C	38914188	35731218	35179092	578237
PL5_LS_M	41661649	38530843	37804376	625274
PL6_AS_C	47147213	43364364	42607342	656691
PL6_AS_M	41192841	37868289	37243576	600130
PL6_LS_C	36693881	33644887	33088998	582691
PL6_LS_M	44276258	40901279	40260811	652296
PL7_AS_C	45933627	42438703	41740558	703141
PL7_AS_M	51829047	47820314	46893627	710490
PL7_LS_C	40850754	37453244	36842808	589316
PL7_LS_M	40018245	36945990	36291749	576878
PL8_AS_C	45752664	42054736	41374501	708492
PL8_AS_M	45134102	41744234	41008893	732563
PL8_LS_C	43565142	40190436	39521610	625298
PL8_LS_M	42615614	39346063	38698199	648016
C_AS_C	Unable to sequence
C_AS_M	49021324	45150908	44379827	1275249
C_LS_C	48081945	44059328	43327786	3869544
C_LS_M	49021324	45150908	44379827	4109630
